# Supplementary material for: Nuclear Transport of Respiratory Syncytial Virus Matrix Protein Is Regulated by Dual Phosphorylation Sites
Source: Int J Mol Sci. 2022 Jul 19;23(14):7976. doi: 10.3390/ijms23147976 (PMC9317576; doi:10.3390/ijms23147976)
Supplement: Supplementary file 1 [file ijms-23-07976-s001.zip]

Archive with 1 entries (1 files):
- ijms-1770957-supplementary.pdf
